# Supplementary material for: Interfacial Charge Transfer and Ultrafast Photonics Application of 2D Graphene/InSe Heterostructure
Source: Nanomaterials (Basel). 2022 Dec 28;13(1):147. doi: 10.3390/nano13010147 (PMC9824543; doi:10.3390/nano13010147)
Supplement: Supplementary file 1 [file nanomaterials-13-00147-s001.zip]

Archive with 1 entries (1 files):
- nanomaterials-2119453-supplementary.pdf
